# Supplementary material for: Rift Valley Fever Outbreak Investigation Associated with a Dairy Farm Abortion Storm, Mbarara District, Western Uganda, 2023
Source: Viruses. 2025 Jul 19;17(7):1015. doi: 10.3390/v17071015 (PMC12298680; doi:10.3390/v17071015)
Supplement: Supplementary file 1 [file viruses-17-01015-s001.zip]

Archive with 3 entries (3 files):
- Supplemental_table_S1.xlsx
- Suppl_Figure_S1_M_segment.pdf
- Suppl_Figure_S2_S_segment.pdf
