# Supplementary material for: Rift Valley Fever Outbreak Investigation Associated with a Dairy Farm Abortion Storm, Mbarara District, Western Uganda, 2023
Source: Viruses. 2025 Jul 19;17(7):1015. doi: 10.3390/v17071015 (PMC12298680; doi:10.3390/v17071015)
Supplement: Supplementary file 1 [file viruses-17-01015-s001.zip › Supplemental_table_S1.xlsx]

## Sheet: RVFV.primer
Supplemental Table S1: RVFV-specific primers used for amplicon-based minion sequencing
Reference	Primer Name	Primer Pool	Primer Direction	Primer Sequence
NC_014397	rvfvL_1_LEFT	1	+	TGGATTCTATATTATCAAAACAGCTGGTTG
NC_014397	rvfvL_1_RIGHT	1	-	GTCCTGCCCTGAGATCTGTTCT
NC_014397	rvfvL_2_LEFT	2	+	ACCACCTTTAGGGGAGATGAAAGA
NC_014397	rvfvL_2_RIGHT	2	-	GATGAGTTTCTCTTGAGAATTTATGAGGC
NC_014397	rvfvL_3_LEFT	1	+	ACAGAATCTGTGTTTCCACCCTT
NC_014397	rvfvL_3_RIGHT	1	-	TCTCTCATCTGGCCTGTCCTTT
NC_014397	rvfvL_4_LEFT	2	+	AGGGACCTCAATGACCACAAGT
NC_014397	rvfvL_4_RIGHT	2	-	CCTCATCTGTTGCCCACAAGTC
NC_014397	rvfvL_5_LEFT	1	+	AGCTGCTTTAGGAGTTAATGGAAAGA
NC_014397	rvfvL_5_RIGHT	1	-	AAGTGGAGAGATCAAAGGCCCA
NC_014397	rvfvL_6_LEFT	2	+	TCAAGCCCACTTCCAGCAAAAG
NC_014397	rvfvL_6_RIGHT	2	-	GGCTCACCTGCTATTCTCTGGA
NC_014397	rvfvL_7_LEFT	1	+	CCCAAAACCTCACAAGATGACCT
NC_014397	rvfvL_7_RIGHT	1	-	AGAGTCAACCCACTGAGCTCTC
NC_014397	rvfvL_8_LEFT	2	+	ACTTGAAGGAGGCTTGCAATCA
NC_014397	rvfvL_8_RIGHT	2	-	ATGTTGCACAAGTCCACACAGG
NC_014397	rvfvL_9_LEFT	1	+	GGGAAGTTCTTTGCTTCTGATACCC
NC_014397	rvfvL_9_RIGHT	1	-	AGGCTCTTGCTCATCTCAGGAG
NC_014397	rvfvL_10_LEFT	2	+	ACTTCCTCACTATTACACACCATTCA
NC_014397	rvfvL_10_RIGHT	2	-	AGTGCACTGAGCTTGCTGAATC
NC_014397	rvfvL_11_LEFT	1	+	CCCTCAGAGAAGTCCACAGCAA
NC_014397	rvfvL_11_RIGHT	1	-	GCTACACGTTTCTGGGATGGTG
NC_014397	rvfvL_12_LEFT	2	+	AGCTATCACCAGAACTGATTTGCA
NC_014397	rvfvL_12_RIGHT	2	-	GCCATCTTTTGTAGCAAGCTGTAC
NC_014397	rvfvL_13_LEFT	1	+	CAGCTGTATACTTCTTATCAGCAACAAT
NC_014397	rvfvL_13_RIGHT	1	-	AGGCTTGCTTTCCATTCTAGCA
NC_014397	rvfvL_14_LEFT	2	+	TTCCTGGCTGAATGGGAAAAGC
NC_014397	rvfvL_14_RIGHT	2	-	TTCCGGCTCCCATCTCTTCAAT
NC_014397	rvfvL_15_LEFT	1	+	ACGTTGAGATAAAGGAATCAGATGGT
NC_014397	rvfvL_15_RIGHT	1	-	TGAGAATGGTGCTTGGTGTACAA
NC_014397	rvfvL_16_LEFT	2	+	CATGGGGGTCACAAACAACCAG
NC_014397	rvfvL_16_RIGHT	2	-	GCGACAAATGAGAACATAGATCCGA
NC_014397	rvfvL_17_LEFT	1	+	AGATATGTGAGGGGAAGAGACAGA
NC_014397	rvfvL_17_RIGHT	1	-	CTAGCATGTCATCCGCCACATC
NC_014396	rvfvM_1_LEFT	1	+	ACAAAGACGGTGCATTAAATGTATGT
NC_014396	rvfvM_1_RIGHT	1	-	CCTCCTGAGTCATCCCGTCAAT
NC_014396	rvfvM_2_LEFT	2	+	AGTCCTTCCAGCCTTAGCAGTT
NC_014396	rvfvM_2_RIGHT	2	-	TTTTGAGTGCTTGAACCCCCAC
NC_014396	rvfvM_3_LEFT	1	+	TGTCAGTCAAGTGAGGATGATGGA
NC_014396	rvfvM_3_RIGHT	1	-	TGCAAGGCTCAACTCTCTGGAT
NC_014396	rvfvM_4_LEFT	2	+	ATCTCTCAGTGCCCCAAGATTG
NC_014396	rvfvM_4_RIGHT	2	-	CAGGCCATGAGCACACACTATG
NC_014396	rvfvM_5_LEFT	1	+	CAGTCAGTTAGCTCCAAAATAGTAGCT
NC_014396	rvfvM_5_RIGHT	1	-	AACATCAAACAAGCCTCTGCCC
NC_014396	rvfvM_6_LEFT	2	+	TTCAGGCAAGCTCCAGAATCAC
NC_014396	rvfvM_6_RIGHT	2	-	TGAACCCCAGTTTGTGAAACGG
NC_014396	rvfvM_7_LEFT	1	+	GGGTGCATAAACTCACTCTAGAGATC
NC_014396	rvfvM_7_RIGHT	1	-	CTCCCACAAAGTCCACCTCAAA
NC_014396	rvfvM_8_LEFT	2	+	AACCTTTGCAGCTTCAAAAGGAAA
NC_014396	rvfvM_8_RIGHT	2	-	GCCCTCCAAACCAACTCATGAG
NC_014396	rvfvM_9_LEFT	1	+	CTCTTGTGATGGAGATGAGCGG
NC_014396	rvfvM_9_RIGHT	1	-	GACCGGTGCAACTTCAAAGAGT
NC_014395	rvfvS_1_LEFT	1	+	TTGATTTGCAGAGTGGTCGTCG
NC_014395	rvfvS_1_RIGHT	1	-	CTATCATCCTGTGTAAGCCAACAAAG
NC_014395	rvfvS_2_LEFT	2	+	TATCCTGGCCTCTTGGAGAACC
NC_014395	rvfvS_2_RIGHT	2	-	TGGGGCAGCCTTAACCTCTAAT
NC_014395	rvfvS_3_LEFT	1	+	AGCATGATGGGGAGAAACAACTG
NC_014395	rvfvS_3_RIGHT	1	-	GCTCACTCTCTGTATCTGCTGC
NC_014395	rvfvS_4_LEFT	2	+	TTCACTGCTGCATTCATTGGCT
NC_014395	rvfvS_4_RIGHT	2	-	ACTGGGAGAAGGATGCCAAGAA
NC_014395	rvfvS_5_LEFT	1	+	TGACAGGAAGCCACTCACTCAA
NC_014395	rvfvS_5_RIGHT	1	-	ACAAAGCTCCCTAGAGATACAAACAC
